# Supplementary material for: Sedentary behavior in mice induces metabolic inflexibility by suppressing skeletal muscle pyruvate metabolism
Source: J Clin Invest. 2024 Apr 23;134(11):e167371. doi: 10.1172/JCI167371 (PMC11142742; doi:10.1172/JCI167371)
Supplement: Supporting data values [file jci-134-167371-s246.xlsx]

## Sheet: Fig.1B
	Sham Male								SMC Male								Sham Female								SMC Female
Light	309.73	284	212.946	549.351	231.952	278.333	336.837	351.651	0	2.89189	4.83784	0	0.121951	0.097561	0.142857	0.095238	1009.65	1738.41	346.457						2.44494	4.45932	76.8968	24.9565
Dark	738.925	877.425	674.575	824.125	510.675	583.6	547	918.15	0	0.35	6.2	0	0	0	0.15	0.025	1170.93	2881.28	934.184						2.38691	6.36039	81.8743	24.2609

## Sheet: Fig.1C
Time (day)	Sham Male																SMC Male																Sham Female																SMC Female
0	31.9	34.6	33.1	34.4	33.8	30.9	35.1	32.2	34.3	33.4	33.4	33.03	30.7	35.35			32.7	32.8	31.5	39.1	33.9	33.4	37.4	30.9	32.8	32.9	30.5	34.55	31.25	31.65	32.9	32.15	20.57	28.89	24.59	24.1													24.89
4	33.4	35.2	34.4	35.5	35.1	33.4	38.5	33	35.05	34.6	35.03	34.88	32.65	37.93			32	34.4	32.1		34.3	33.4	33.3	34.1	33.1	34.6	32.8	34.05	31.97	34.45	33.75	33.37	20.7	29.22	25.4	24.45													23.38
8	33.1	37	36.4	37.4	38.4	34.8	42.9	34.55	33	36	37.05	38.225	34.7	42.95			34.1	36.4	27.4	34.3	29.4	33.6	32.7	33.1	33.83	36.4	28.93	34.3	28.4	33.6	31.15	33.1	22.5	28.94	24.58	25.57													25.85
[truncated: 5 more columns]

## Sheet: Fig.1D
	Sham Male								SMC Male								Sham Female								SMC Female
	1-3	1-4	1-5	2-3	2-4	3-2	3-3
TA	58.75	55.5	52.65	51.8	52.4	45.55	51.7		49.1	46.8	40.8	48.5	41.55	42	45.3	47.25	42.4	34	40.4						29.1	28.15	29.7	30.45	33.85	30.75	34
SOL	11.6	10.4	11.7	9.2	8.2	8.4	8.8		9.5	10.2	9.8	8.9	7.4	7	8.6	7.8	6.25	6.5	6.55	6.8	6.25	5.9	7.8		5.75	6.75	5.95	5.85	6.05	7.25	7.2
EDL	15.6	11.5	12.2	11.2	11.1	9.8	10.3		16.9	14	12.1	13.3	10.9	10.4	10.1	10.3	3.5	6.3	7.2	5.8	7.3	7.05	9.4		8	7.8	7.15	7.5	7.45	8.2	7.1
PLN	21.65	26.25	22.95	19.7	23.15	21.45	23		19.55	20.7	17.3	19.6	17.25	15.7	18.55	19.1	10.85	15.15	12.9	16.1					11.05	13	16.15	13.7		14.55	16.6
GAS	161.3	167.2	148	151.5	158.2	147.55	159.8		127.5	147.6	116	133.6	119.1	120.6	119.5	127.35	127.2	122.75	108.6	136.35	100.1	99.05	122.3		97.85	101.75	114.8	111.65	106.15	123.2	121.35
QUAD	200.1	171.9	172.3	208.2	199.75	188.4	200.65		162.05	159.45	139.7	129.6	157.75	142.1	181.2	165.4	157.8	135.1	120.5	183.45	110.55	107.2	156.1		81.1	143.6	143.8	110.75	131.2	136.25	128.85

## Sheet: Fig.1E
Hour	Sham Male									SMC Male
1	121.921	120.685	137.578	127.989	105.224	106.184	97.9724	95.0577	131.65		119.447	129.246	81.732	91.582	134.752	114.805	116.074	81.4619
2	93.1086	102.938	112.99	110.022	97.344	103.804	100.861	116.181	110.982		101.622	129.376	71.7287	61.3392	134.054	102.579	100.372	79.1226
3	98.1759	105.641	103.086	100.205	93.7929	88.1381	93.4139	113.066	104.63		109.225	111.956	75.8373	59.6788	127.937	124.285	93.1949	69.0323
4	102.688	96.2514	102.749	101.407	95.3111	104.728	84.9089	97.1956	130.679		117.271	129.947	62.2457	67.6808	121.705	116.476	93.9269	76.254
5	110.72	95.14	101.995	106.834	84.5803	91.2671	99.3063	107.037	93.1758		111.767	117.948	60.2186	63.9393	113.02	101.368	87.6881	69.9269
6	91.1833	85.7526	102.168	107.144	91.5489	92.0932	87.512	105.362	95.8882		99.1273	119.96	61.8576	73.8035	144.035	109.725	94.8351	71.1492
7	103.779	90.7451	93.7251	89.9428	86.1923	83.5717	88.9496	87.6715	103.574		127.919	124.01	70.9569	67.8559	122.895	111.237	82.5799	69.8215
8	89.3576	92.4767	99.4896	98.1859	104.138	88.3653	88.4045	97.5731	93.6839		101.37	108.119	61.74	67.3478	132.275	90.1201	73.0139	59.1505
9	91.6254	90.4919	94.8348	98.7657	90.2828	98.4544	84.2683	100.47	104.429		89.9323	115.343	71.0819	77.0368	165.349	98.3118	120.43	103.08
10	99.7138	95.454	114.251	117.917	103.379	101.901	101.521	119.951	93.4436		108.744	109.765	61.7282	68.6064	161.456	126.743	87.0974	68.0582
11	101.94	84.4058	104.026	99.5633	97.8484	91.959	92.4351	101.281	102.262		92.7876	110.422	68.8695	96.7681	143.901	114.457	83.4904	72.3153
12	101.582	98.2793	100.408	101.426	89.2741	85.0195	89.2202	103.176	98.3689		133.98	105.116	73.5956	80.3561	152.135	145.284	118.521	75.7108
13	132.777	121.733	124.691	100.356	103.548	113.58	110.798	102.088	91.6254		156.228	136.268	97.7256	113.651	143.86	114.027	106.4	94.5471
14	126.217	132.983	130.118	127.331	104.807	120.605	115.621	129.528	99.7138		145.551	134.86	79.9033	103.3	149.477	139.024	142.628	90.8333
15	124.004	129.631	116.186	131.568	96.3765	103.649	103.241	133.838	101.941		133.277	148.049	91.6986	88.6442	149.62	123.072	110.635	82.2206
16	114.665	121.171	109.504	121.656	105.2	93.73	97.303	123.755	101.582		156.503	123.958	84.2722	111.032	158.821	118.869	130.391	82.9606
17	124.932	114.684	117.493	98.2427	91.9915	107.872	104.402	99.9377	132.777		150.983	133.749	94.0139	97.2622	127.174	106.186	114.411	95.5119
18	117.765	104.953	109.501	118.381	110.118	105.869	97.3006	120.423	126.217		136.544	141.888	91.4193	95.7644	119.467	122.605	116.111	92.8237
19	119.993	109.497	113.927	110.978	106.042	96.7351	101.233	112.892	124.004		134.403	142.667	72.7062	91.4585	141.197	122.326	127.185	84.1408
20	101.664	90.4919	114.836	111.861	98.3425	104.32	102.041	113.79	114.665		134.081	140.218	92.61	94.5527	110.322	116.368	110.561	89.5687
21	131.65	106.593	113.411	105.534	104.436	93.8797	100.775	107.355	124.932		116.544	158.058	81.1146	88.4191	139.477	136.214	118.187	91.6154
22	110.982	119.834	111.415	117.368	98.623	114.037	99.0016	119.393	117.765		115.483	144.529	92.2572	100.392	124.155	133.592	101.034	88.7773
23	104.63	118.998	140.735	115.993	116.809	105.239	125.054	117.994	119.993		140.842	152.188	95.6441	94.3729	137.577	123.453	128.005	103.724
24	130.679	130.533	120.56	126.598	104.673	112.922	107.128	128.782	101.664		144.851	141.877	93.3817	76.5927	118.394	124.973	111.867	99.1274

## Sheet: Fig.1F
Hour	Sham Female						SMC Female
1	104.972	132.166	91.9424				75.0272	138.172	58.2368	84.5419
2	80.5347	86.2389	86.9818				94.4384	141.32	52.0763	78.2458
3	85.0071	101.925	106.827				75.9232	112.139	69.7306	77.6661
4	80.7912	113.615	86.5362				75.7888	108.906	59.1249	79.9089
5	103.065	102.741	82.4633				71.2107	146.759	51.3571	72.993
6	86.7464	92.7131	75.8449				92.5888	132.202	72.3975	73.6527
7	90.281	88.5571	83.4495				79.5392	112.295	51.8793	68.1259
8	89.5276	86.4792	75.7749				73.4976	120.755	56.4981	64.4351
9	91.1546	91.7142	91.1613				76.4992	150.686	59.103	74.6982
10	83.5644	85.5371	81.3382				100.932	132.988	62.9963	68.7204
11	100.869	95.8112	83.2486				74.6112	114.391	73.7631	91.4466
12	103.522	108.941	89.8828				117.485	138.556	73.3935	82.7713
13	125.921	128.069	92.2091				113.114	142.754	68.8503	83.2393
14	129.186	139.367	96.629				115.046	152.44	65.4136	89.4497
15	105.357	146.524	99.348				114.093	155.802	80.5297	71.9496
16	130.404	139.531	86.927				103.287	152.351	74.0977	79.2133
17	112.547	139.972	92.662				117.184	162.487	64.6568	65.1974
18	92.9633	137.767	101.585				116.23	151.999	67.5598	69.7237
19	114.719	116.018	114.028				94.9888	167.201	59.3282	81.65
20	116.963	102.481	84.4796				81.8688	152.484	76.8933	72.0929
21	108.764	125.008	107.01				90.6325	149.542	57.8115	81.2157
22	98.2238	109.531	91.621				112.595	152.056	52.4797	67.013
23	94.064	111.801	109.304				107.066	117.665	77.403	75.9046
24	106.07	106.97	106.286				86.1952	96.1988	49.9311	63.2231

## Sheet: Fig.1G
Hour	Sham Male									SMC Male
1	0.9416	0.81675	0.938	0.942667	0.923	0.757333	0.893	0.70775	0.77425		0.8512	0.8944	0.9194	0.8325	0.76	0.806667	0.905333	0.844667
2	0.8792	0.771	0.845333	0.893	0.95275	0.836	0.889667	0.717	0.815333		0.82975	0.87425	0.7745	0.8414	0.885	0.8105	0.87	0.878
3	0.838333	0.908667	0.876333	0.887333	0.916333	0.80225	0.805	0.731667	0.852333		0.8392	0.8412	0.8175	0.879	0.843	0.811333	0.851	0.86125
4	0.7924	0.88125	0.922	0.881	0.868	0.810333	0.856	0.7075	0.7685		0.84	0.88025	0.7746	0.8906	0.793	0.819667	0.817333	0.875333
5	0.896	0.837333	0.974333	0.90525	0.86	0.811667	0.874	0.726667	0.737		0.8342	0.859	0.75425	0.83125	0.77325	0.81175	0.8415	0.832333
6	0.822	0.95	0.945333	0.919667	0.877333	0.74825	0.77	0.712333	0.768333		0.82525	0.8976	0.7656	0.8752	0.769	0.802333	0.850667	0.8855
7	0.8212	0.8845	0.9	0.890333	0.844333	0.912667	0.73025	0.71525	0.7605		0.8318	0.903	0.808	0.849	0.888	0.817667	0.863667	0.898667
8	0.8014	0.944333	0.926333	0.92	0.9184	0.8705	0.92975	0.84525	0.86575		0.82175	0.8738	0.7772	0.907	0.8594	0.8152	0.8706	0.88525
9	0.780333	0.893	0.925	0.926333	0.926333	0.91275	0.893	0.893	0.798		0.80675	0.93175	0.79	0.9382	0.867667	0.819333	0.958333	0.882
10	0.7996	0.938	0.8005	0.717333	0.717333	0.854667	0.938	0.9555	0.8775		0.8028	0.9108	0.78	0.86975	0.899667	0.852	1.02267	0.838
11	0.8322	0.887	0.957667	0.92625	0.92625	0.871667	0.887	0.947	0.888		0.789	0.93425	0.846	0.8772	0.88175	0.86825	1.01525	0.879667
12	0.827333	0.942	0.958	0.943	0.943	0.925	0.942	0.915	0.897333		0.8228	0.9612	0.9065	0.90025	0.842333	0.841667	0.991333	0.865
13	0.8914	0.9145	0.9145	0.943	0.943	0.892667	0.9145	0.937	0.93375		0.9998	0.85075	0.92925	0.8745	0.986667	0.841333	1.02333	0.896333
14	0.9752	0.886	0.878667	0.96275	0.96275	0.940667	0.886	0.956333	0.872667		1.00425	0.8882	0.9592	0.932	0.96	0.8285	1.059	0.875667
15	0.968	0.896667	0.912667	0.923333	0.923333	0.91875	0.896667	0.853	0.893		0.95325	0.87325	0.9735	0.943	0.969	0.827667	1.04433	0.8745
16	0.9596	0.88675	0.948	0.908	0.908	0.924	0.88675	0.8805	0.94825		0.936	0.906	0.9578	0.96375	1.02167	0.825667	1.04933	0.861333
17	0.9684	0.93	0.971	0.894	0.894	0.946	0.93	0.846333	0.885		0.91	0.95125	1.01	0.8836	0.99275	0.83575	0.97875	0.836
18	0.962833	0.956	0.987333	0.940333	0.940333	0.96075	0.956	0.876667	0.898333		0.881	0.882	0.94175	0.90975	0.847	0.844333	0.954	0.824
19	0.9822	1.0065	0.972	0.958333	0.958333	0.93	1.0065	0.958	0.95525		0.86225	0.9155	0.8916	0.782	0.928667	0.84	0.948	0.865
20	0.9584	0.968667	0.981	0.934	0.934	0.954	0.968667	0.757333	0.895		0.853	0.901	0.95625	0.80575	0.87875	0.829	0.9365	0.869
21	0.939	0.966	0.949333	0.920667	0.920667	0.8775	0.966	0.741667	0.884		0.8415	0.9564	0.8376	0.8162	0.829333	0.811667	0.886333	0.89
22	0.9588	0.9795	0.92575	0.926	0.926	0.898667	0.9795	0.77675	0.9375		0.8334	0.90125	0.86325	0.74575	0.847667	0.816667	0.880667	0.916667
23	0.929	0.974667	0.946333	0.94675	0.94675	0.922	0.974667	0.713667	0.921667		0.86	0.936	0.9268	0.82775	0.9315	0.81225	0.95475	0.927
24	0.925167	0.969667	0.919	0.984333	0.984333	0.88925	0.969667	0.718333	0.923667		0.86575	0.896	0.96775	0.7474	0.834667	0.811667	0.946667	0.9055
Hour	Sham Control									SMC Control
13	0.8914	0.9145	0.9145	0.943	0.943	0.892667	0.9145	0.937	0.93375		0.9998	0.85075	0.92925	0.8745	0.986667	0.841333	1.02333	0.896333
14	0.9752	0.886	0.878667	0.96275	0.96275	0.940667	0.886	0.956333	0.872667		1.00425	0.8882	0.9592	0.932	0.96	0.8285	1.059	0.875667
15	0.968	0.896667	0.912667	0.923333	0.923333	0.91875	0.896667	0.853	0.893		0.95325	0.87325	0.9735	0.943	0.969	0.827667	1.04433	0.8745
16	0.9596	0.88675	0.948	0.908	0.908	0.924	0.88675	0.8805	0.94825		0.936	0.906	0.9578	0.96375	1.02167	0.825667	1.04933	0.861333
17	0.9684	0.93	0.971	0.894	0.894	0.946	0.93	0.846333	0.885		0.91	0.95125	1.01	0.8836	0.99275	0.83575	0.97875	0.836
18	0.962833	0.956	0.987333	0.940333	0.940333	0.96075	0.956	0.876667	0.898333		0.881	0.882	0.94175	0.90975	0.847	0.844333	0.954	0.824
19	0.9822	1.0065	0.972	0.958333	0.958333	0.93	1.0065	0.958	0.95525		0.86225	0.9155	0.8916	0.782	0.928667	0.84	0.948	0.865
20	0.9584	0.968667	0.981	0.934	0.934	0.954	0.968667	0.757333	0.895		0.853	0.901	0.95625	0.80575	0.87875	0.829	0.9365	0.869
21	0.939	0.966	0.949333	0.920667	0.920667	0.8775	0.966	0.741667	0.884		0.8415	0.9564	0.8376	0.8162	0.829333	0.811667	0.886333	0.89
22	0.9588	0.9795	0.92575	0.926	0.926	0.898667	0.9795	0.77675	0.9375		0.8334	0.90125	0.86325	0.74575	0.847667	0.816667	0.880667	0.916667
23	0.929	0.974667	0.946333	0.94675	0.94675	0.922	0.974667	0.713667	0.921667		0.86	0.936	0.9268	0.82775	0.9315	0.81225	0.95475	0.927
24	0.925167	0.969667	0.919	0.984333	0.984333	0.88925	0.969667	0.718333	0.923667		0.86575	0.896	0.96775	0.7474	0.834667	0.811667	0.946667	0.9055

## Sheet: Fig.1H
Hour	Sham Female						SMC Female
1	0.91	0.90475	0.983857				0.8855	0.9465	0.892667	0.803	0.891833
2	0.819	0.9525	0.955714				0.76	0.827333	0.827286	0.753667	0.803714
3	0.83625	0.92875	0.925333				0.873333	0.76375	0.878714	0.747	0.826286
4	0.80225	0.79875	0.901286				0.73525	0.81275	0.915167	0.749857	0.802333
5	0.720667	0.944333	0.788857				0.80925	0.71625	0.803	0.752	0.862571
6	0.77825	0.80775	0.884667				0.8995	0.76925	0.825571	0.761	0.885571
7	0.7365	0.84175	0.855286				0.75625	0.75	0.796167	0.755857	0.8725
8	0.7298	0.899	0.78375				0.779333	0.722	0.814875	0.791143	0.85725
9	0.79275	0.8585	0.813167				0.7438	0.7165	0.880286	0.844	0.819143
10	0.78975	0.8805	0.806857				0.84525	0.753	0.928	0.807857	0.772833
11	0.798	0.85025	0.848571				0.940667	0.89875	0.891286	1.003	0.822
12	0.83225	0.9045	0.891167				0.9905	0.899	0.872571	0.963571	0.866429
13	0.85725	0.944333	0.888857				1.032	0.96975	0.854833	0.996286	0.975833
14	0.934333	0.9685	0.961				1.02675	1.02775	0.850714	1.03133	1.01257
15	0.9125	0.90425	0.930167				1.02	1.02667	0.855857	1.01529	1.00886
16	0.93	0.89425	0.981571				0.9995	1.00625	0.838667	1.01686	1.004
17	0.96025	0.94225	0.969429				1.03367	1.0165	0.839286	1.02317	0.955143
18	0.9495	0.930667	0.935667				1.042	1.0125	0.850286	0.957857	0.987571
19	0.874	0.94175	0.997				1.026	0.9975	0.836833	0.868	0.8275
20	0.90025	0.928	0.959714				1.015	0.935333	0.830857	0.918	0.946429
21	0.967	0.898	0.989				1.005	1.01925	0.840429	0.946143	0.945
22	0.92475	0.972	0.996286				0.938667	1.01975	0.867667	0.955857	0.9305
23	0.91675	0.961667	0.993571				0.996	0.9775	0.808714	0.921	0.871429
24	0.897667	0.94525	1				0.99275	0.9375	0.843857	0.867143	0.893857

## Sheet: Fig.1I
Sham Male	SMC Male	Sham Female	SMC Female
138.237	163.895	118.944	121.444
140.105	368.711	148.111	107.278
126	403.079	131.722	209.5
211.868	273.474	282.278	182
154.316	224.053
191.974	115.447
183.816	174.105
168.974	259.105

## Sheet: Fig.1J
	Sham Male																SMC Male																Sham Female																SMC Female
	1-3	1-4	1-5	2-3	2-4	3-2	3-3
Basal	0.544163	0.373401	0.281443	0.229243	0.120161	0.172798	0.179915	0.58892	0.674807								0.355852	0.407246	0.283397	0.26598	0.114331	0.092466	0.189382	0.069668	0.451007								0.554245	0.313163	0.511976	0.105604													0.264619
Insulin	0.599501	0.801722	0.520482	0.323405	0.357012	0.291789	0.263969	0.92619	0.810981								0.547171	0.501953	0.428709	0.439249	0.241593	0.181012	0.218716	0.222931	0.488606								0.566915	1.13741	0.940802	0.603547													0.46576
	Sham Male																SMC Male
	1-3	1-4	1-5	2-3	2-4	3-2	3-3
Basal	0.544163	0.373401	0.281443	0.229243	0.120161	0.172798	0.179915	0.58892	0.674807								0.355852	0.407246	0.283397	0.26598	0.114331	0.092466	0.189382	0.069668	0.451007
Insulin	0.599501	0.801722	0.520482	0.323405	0.357012	0.291789	0.263969	0.92619	0.810981								0.547171	0.501953	0.428709	0.439249	0.241593	0.181012	0.218716	0.222931	0.488606
[truncated: 7 more columns]

## Sheet: Fig.1L
Sham Male								SMC Male								Sham Female								SMC Female
1157	1062	1165	1116	1121	1030	1021		1210	1344	1126	1055	1127	1182			1132	942.4	1237	1336					1068	1127	950.4	1639	1112

[truncated: 119 more sheets: Fig.2C, Fig.2D, Fig.2E, Fig.2G, Fig.2H, Fig.3A, Fig.3B, Fig.3D, Fig.3E, Fig.3F, Fig.4B, Fig.4C, Fig.4D, Fig.4E, Fig.4F, Fig.4G, Fig.4H, Fig.4I, Fig.4J, Fig.4K …]
